# Supplementary material for: Preventive and Ameliorative Effects of Se- and Zn-Biofortified Chickpeas on MAFLD-Related Metabolic Disturbances
Source: Foods. 2026 Jul 1;15(13):2330. doi: 10.3390/foods15132330 (PMC13361530; doi:10.3390/foods15132330)
Supplement: Supplementary file 1 [file foods-15-02330-s001.zip]

Archive with 1 entries (1 files):
- foods-4362379-supplementary.pdf
